# Supplementary material for: Compelling Evidence Linking CD40 Gene With Graves’ Disease in the Chinese Han Population
Source: Front Endocrinol (Lausanne). 2021 Nov 18;12:759597. doi: 10.3389/fendo.2021.759597 (PMC8639283; doi:10.3389/fendo.2021.759597)
Supplement: Supplementary file 2 [file Table_1.xlsx]

## Sheet: Sheet1
Supplementary Table 1. Summary of the 49 SNPs with P < 0.05 in the GWAS stage
CHR	SNP	Position	A1	PGWAS	OR	L95	U95	cluster
20	rs184112714	44524014	C	0.043202	1.474	1.04	2.09	imputed
20	rs190796132	44548042	G	0.029593	1.408	0.9534	2.08	imputed
20	rs6032589	44559598	T	0.045238	1.113	0.9933	1.248	imputed
20	rs6032597	44567335	G	0.044485	1.114	0.9956	1.246	imputed
20	rs6094229	44570463	C	0.041553	1.125	1.006	1.259	imputed
20	rs3363	44577314	C	0.044679	1.121	1.003	1.254	typed
20	rs16990951	44578674	T	0.047204	1.112	0.9972	1.24	imputed
20	rs3746503	44578961	A	0.04769	1.116	1.001	1.244	typed
20	rs146382620	44580699	G	0.012698	1.385	0.9682	1.98	imputed
20	rs117832840	44606488	T	0.0486	1.26	1.002	1.584	imputed
20	rs147715961	44609919	A	0.048099	1.245	0.9828	1.578	imputed
20	rs79200351	44610204	A	0.048298	1.245	0.9828	1.578	imputed
20	rs6131007	44687953	G	0.039333	1.551	1.046	2.3	imputed
20	rs2425752	44702120	C	0.043862	1.126	1.004	1.263	typed
20	rs6131010	44724305	G	0.029353	1.118	0.9933	1.259	imputed
20	rs6032660	44730245	A	0.01821	1.132	1.016	1.262	imputed
20	rs2024568	44732089	C	0.01156	1.154	1.035	1.287	imputed
20	rs6032662	44734310	T	0.01911	1.143	1.026	1.274	imputed
20	rs6032663	44735263	G	0.02527	1.14	1.022	1.272	imputed
20	rs6032664	44739419	T	0.013524	1.142	1.025	1.273	imputed
20	rs6074022	44740196	T	0.028341	1.128	1.013	1.256	typed
20	rs1569723	44742064	A	0.019167	1.137	1.021	1.266	typed
20	rs1883832	44746982	C	0.009766	1.145	1.026	1.278	imputed
20	rs4810485	44747947	G	0.0086879	1.143	1.023	1.279	imputed
20	rs4239702	44749251	C	0.0048538	1.174	1.048	1.314	imputed
20	rs66815221	44753427	A	0.028378	1.122	1.007	1.251	imputed
20	rs73622651	44753508	C	0.038578	1.108	0.9876	1.242	imputed
20	rs3746821	44755111	G	0.02679	1.13	1.014	1.259	typed
20	rs3765456	44756891	G	0.026055	1.13	1.014	1.259	imputed
20	rs2143698	44759161	G	0.03053	1.127	1.011	1.255	imputed
20	rs2143699	44759166	G	0.030534	1.127	1.011	1.255	imputed
20	rs35296663	44762075	T	0.031026	1.13	1.014	1.259	imputed
20	rs4813001	44762857	G	0.046361	1.116	1.002	1.243	imputed
20	rs4813002	44763187	C	0.047575	1.113	0.9994	1.239	imputed
20	rs4813003	44763284	C	0.039366	1.12	1.006	1.247	typed
20	rs4810486	44766403	A	0.04671	1.114	1	1.24	imputed
20	rs12625346	44766620	C	0.033644	1.129	1.013	1.257	imputed
20	rs59404903	44767830	T	0.034385	1.12	1.006	1.248	imputed
20	rs12624690	44769249	G	0.038837	1.132	1.016	1.261	imputed
20	rs35377099	44770601	T	0.041144	1.125	1.01	1.254	imputed
20	rs34034261	44771542	T	0.040229	1.124	1.009	1.253	imputed
20	rs73622652	44771817	C	0.035967	1.132	1.015	1.262	imputed
20	rs61049680	44772688	T	0.035235	1.132	1.015	1.261	imputed
20	rs60068127	44772976	C	0.037441	1.13	1.013	1.26	imputed
20	rs1883834	44773838	A	0.029934	1.132	1.015	1.262	imputed
20	rs1883835	44773987	A	0.029049	1.138	1.02	1.269	imputed
20	rs1883836	44774044	C	0.025314	1.139	1.021	1.271	imputed
20	rs73622653	44776883	G	0.042996	1.092	0.9766	1.22	imputed
20	rs6074069	44854726	A	0.046911	1.131	0.9903	1.293	imputed
Note: SNP, single nucleotide polymorhism; OR, odds ratio for the risk allele.
