# Supplementary material for: Compelling Evidence Linking CD40 Gene With Graves’ Disease in the Chinese Han Population
Source: Front Endocrinol (Lausanne). 2021 Nov 18;12:759597. doi: 10.3389/fendo.2021.759597 (PMC8639283; doi:10.3389/fendo.2021.759597)
Supplement: Supplementary file 3 [file Table_2.xlsx]

## Sheet: Taggers-8个
Supplementary Table 2. Tag SNPs and their captured SNPs in the 400kb region of 20q13.12
Tag SNPs	Position	PGWAS	Captured Number	Captured SNPs
rs1883832	44746982	0.009766	10	rs6074022, rs1569723, rs4810485, rs6032660, rs4239702, rs6032662, rs2024568, rs1883832, rs6032663, rs6032664
rs4813001	44762857	0.046361	23	rs66815221, rs59404903, rs4813002, rs12625346, rs12624690, rs3765456, rs4813001, rs1883836, rs4810486, rs60068127, rs2143698, rs34034261, rs2143699, rs3746821, rs35296663, rs35377099, rs4813003, rs73622653, rs73622651, rs1883834, rs1883835, rs61049680, rs73622652
rs3746503	44578961	0.04769	6	rs3746503, rs16990951, rs6094229, rs3363, rs6032597, rs6032589
rs190796132	44548042	0.029593	3	rs184112714, rs190796132, rs146382620
rs79200351	44610204	0.048298	3	rs147715961, rs79200351, rs117832840
rs6131010	44724305	0.029353	2	rs2425752, rs6131010
rs6131007	44687953	0.039333	1	rs6131007
rs6074069	44854726	0.046911	1	rs6074069
